# Supplementary material for: A rapid MALDI-TOF mass spectrometry workflow for Drosophila melanogaster differential neuropeptidomics
Source: Mol Brain. 2013 Dec 27;6:60. doi: 10.1186/1756-6606-6-60 (PMC4022047; doi:10.1186/1756-6606-6-60)
Supplement: Additional file 2: Table S1 — This file contains supporting material, including the following tables. A complete list of isotopically resolved ion masses detected in either experiment (with neuropeptide assignments when possible), intensity means with standard deviations calculated within each group for each of these ion masses, and the adjusted p-values from Kruskal-Wallis ANOVA. Table S2. Correlation between experiments of fourteen neuropeptides confirmed by MS/MS fragmentation. Table S3. Correlation between experiments of all isotopically resolved ion signals observed in both experiments. Table S4. Correlation between [M + H]+ and [M + K]+ of neuropeptide PDF within experimental conditions for both repeat experiments. Format: XLSX (Excel Spreadsheet); Size: 45 KB. [file 1756-6606-6-60-S2.xlsx]

## Sheet: Table S1 - Full Statistics
					Replicate 1								Replicate 2
MS/MS	Peptide	Ion	Theoretical	Replicate 1	Adjusted	Means			Standard Deviations			Replicate 2	Adjusted	Means			Standard Deviations
Confirmed?	Name	Observed	m/z	m/z	p-value	WT	PDF-null	PDF overexpressing	WT	PDF-null	PDF overexpressing	m/z	p-value	WT	PDF-null	PDF overexpressing	WT	PDF-null	PDF overexpressing
												908.985	10.1516	0.000118402	0.000265428	0.000135684	7.13056e-05	0.000194775	4.94456e-05
YES	PDNFMRFamide	[M+H]+	925.436	925.485	0.130111	0.0016561	0.000946928	0.000798466	0.000571569	0.000321643	0.000323621	925.477	2.21832	0.00130602	0.000931012	0.000718567	0.000439296	0.000604648	0.000506484
	TK-3 (dTK-3, APTGFTGMRamide)	[M+H]+	936.463	936.466	2.73665	0.000320683	0.000188946	0.000231258	0.000115367	6.11547e-05	0.000113351	936.46	4.58553	0.000181824	0.000130119	0.000142942	6.89501e-05	4.56346e-05	0.00012667
	TK-2 (dTK-2, APLAFVGLRamide)	[M+H]+	942.584	942.586	4.11128	0.00351085	0.00192613	0.00173028	0.00188519	0.00144977	0.00166517	942.581	39.7268	0.00219762	0.00210435	0.00297917	0.00114467	0.00188272	0.00364406
				964.548	29.0543	0.000178875	0.000178902	0.000144377	8.09861e-05	0.000154081	6.07213e-05
YES	RLRF peptide 2	[M+H]+	974.589	974.592	0.326464	0.00714332	0.00593204	0.00320464	0.00219002	0.00265874	0.0014386	974.592	0.471438	0.00693064	0.00406854	0.00317335	0.00254968	0.00246167	0.00211587
	sNPF-3 (KPQRLRWamide)	[M+H]+	982.606	982.621	0.536389	0.00266296	0.0026667	0.00137527	0.000747418	0.00132105	0.000709799	982.622	0.582349	0.00289937	0.00191036	0.0013298	0.00109848	0.00124593	0.000923569
	sNPF-4 (KPMRLRWamide)	[M+H]+	985.606	985.609	0.370702	0.00235205	0.00247071	0.00123377	0.000691161	0.0012937	0.000583555
	RLRF peptide 2	[M+Na]+	996.572	996.554	10.6663	0.000274007	0.000311556	0.000192009	9.13347e-05	0.000160191	9.5567e-05	996.557	1.45466	0.000306315	0.000144235	0.000175405	0.00020418	5.22513e-05	0.000104395
				1004.58	25.5219	0.000160524	0.000187159	0.000134689	4.33837e-05	0.000104601	3.51275e-05
				1007.57	15.483	0.000143471	0.000173737	0.000120729	4.25613e-05	9.11714e-05	3.72359e-05
				1012.54	0.273247	0.000414236	0.000409931	0.000218272	0.000123686	0.000174262	5.95374e-05	1012.55	3.15314	0.000423364	0.000254999	0.000224809	0.000189394	9.10332e-05	0.000103704
	CAP-2 (CAPA-2)	[M+H]+	1015.6	1015.6	0.880333	0.000471979	0.000392354	0.000168337	0.000296435	0.000155729	7.4721e-05	1015.61	2.91157	0.000499836	0.000225454	0.000181729	0.000405941	0.00011568	0.000169228
				1023.56	0.755908	0.000186481	0.000208713	0.000113558	6.03577e-05	0.000100028	3.2465e-05	1023.56	0.36814	0.000212992	0.000134885	0.000101707	7.82643e-05	5.90013e-05	5.05386e-05
	TPAEDFMRFamide (FMRFamide 7)	[M+H]+	1112.52	1112.52	1.53705	0.00093506	0.000699648	0.000456491	0.000386668	0.000429783	0.00027068	1112.54	9.94839	0.000876583	0.000549671	0.000649255	0.000306509	0.000327205	0.000677625
				1151.62	0.850376	0.00104394	0.000767709	0.000545135	0.000335569	0.000404141	0.000183303	1151.64	0.228668	0.00101421	0.000527036	0.000400609	0.00037497	0.000328285	0.000321885
	AKH Peptide (+ C-term GK)	[M+H]+	1161.56	1161.55	20.6815	0.000371173	0.00100996	4.60636e-05	0.000494992	0.00141747	2.23997e-05	1161.55	3.3045	0.000598411	5.11356e-05	0.000507453	0.00107611	9.20947e-05	0.00100526
YES	DPKQDFMRFamide (FMRFamide 2)	[M+H]+	1182.57	1182.58	1.42398	0.00202516	0.001915	0.00103453	0.000774799	0.00145022	0.000693468	1182.58	6.30561	0.00234534	0.00132635	0.00176841	0.000784028	0.00077707	0.00187885
	Drosulfakinin-1 (DSK-1)	[M+H]+	1186.51	1186.54	2.11286	0.00054837	0.000530601	0.000273142	0.000303076	0.000262023	0.000222361	1186.54	1.8048	0.000406104	0.000399361	0.000279683	0.000164229	0.000241858	0.000443764
				1203.6	0.00990997	0.000398336	0.000306265	0.000161776	9.51888e-05	7.30009e-05	4.54196e-05	1203.6	0.114246	0.00043186	0.00015072	0.000196435	0.000198115	7.75182e-05	0.000102945
YES	Dromyosuppressin (TDVDHVFLRFamide)	[M+H]+	1247.65	1247.67	0.0415694	0.0090919	0.00825399	0.00268034	0.00523812	0.00219152	0.00130978	1247.64	2.49128	0.00831681	0.00449985	0.00378567	0.00479322	0.00206082	0.00385843
	Drostatin-4 (Ast-A4)	[M+H]+	1276.68	1276.69	1.78494	0.00142678	0.00110311	0.00076152	0.000552763	0.000395429	0.000332031	1276.7	2.97017	0.00118481	0.000959738	0.000613515	0.000683643	0.000522304	0.000321205
				1282.67	0.415544	0.000423641	0.000237093	0.000222211	0.000132557	0.000134023	8.55532e-05	1282.68	0.110234	0.000523435	0.000228763	0.000192951	0.000167238	0.000114053	0.000159334
				1285.62	0.0339741	0.000417795	0.00040683	0.00014881	0.000172803	0.000169014	5.57778e-05	1285.63	0.979384	0.000412141	0.00023662	0.000168376	0.000197964	4.62825e-05	0.000152005
	CAP-1 (CAPA-1)	[M+H]+	1294.67	1294.69	0.160665	0.000561281	0.000689749	0.000140646	0.000419033	0.000288582	8.55475e-05	1294.67	2.21832	0.000928643	0.000458934	0.00031869	0.000659442	0.000306452	0.000383163
												1314.65	4.10832	0.00010153	9.33571e-05	6.62141e-05	2.75995e-05	3.44524e-05	3.42057e-05
	RLPF peptide 1	[M+H]+	1329.79	1329.79	0.386085	0.000297569	0.000313381	0.000147617	0.000106785	0.000149336	6.23583e-05	1329.78	0.541212	0.000362639	0.000177607	0.000134215	0.000232744	0.000108027	0.000108199
	Corazonin (Crz Peptide)	[M+H]+	1369.63	1369.65	0.55234	0.0020158	0.00236311	0.000509288	0.000974538	0.00209753	0.000236039	1369.64	0.0428055	0.00294054	0.000588874	0.000296486	0.00159285	0.000505258	0.000243541
YES	SIFamide (IFa-1)	[M+H]+	1395.75	1395.75	24.2905	0.00152174	0.00100218	0.00140821	0.00105104	0.000703896	0.000959767	1395.74	31.3695	0.00171012	0.00125813	0.00116993	0.00223287	0.000505705	0.0012095
				1406.77	0.83276	0.00027068	0.000183132	0.000130267	9.95338e-05	0.000102329	6.3511e-05
				1410.73	0.10282	0.000236384	0.00012213	0.000136594	6.25009e-05	4.87007e-05	4.22658e-05	1410.72	0.166828	0.000343623	0.000177882	0.000156328	0.000101893	8.05105e-05	0.000107423
	NAP peptide (+ C-term K) [NPLP1 (APK)]	[M+H]+	1423.83	1423.8	3.38421	0.000342598	0.000155195	0.000227188	0.000146019	7.80906e-05	0.000152035	1423.83	1.43182	0.000363734	0.00014998	0.000291495	0.00014295	0.000152009	0.000309178
YES	CAP-3AA2-AA15	[M+H]+	1430.75	1430.75	15.5392	0.00376356	0.00547521	0.00334636	0.00289038	0.00264542	0.00241129	1430.74	25.5967	0.00263093	0.00306164	0.00570191	0.00221239	0.00477716	0.00471537
	CAP-3AA2-AA15	[M+Na]+	1452.74	1452.74	14.1438	0.000131857	0.000248783	0.000174536	9.57284e-05	0.000153993	0.000125547	1452.75	14.7113	8.87276e-05	9.13849e-05	0.0002835	7.74102e-05	8.26991e-05	0.000259071
				1468.73	22.5453	0.000272664	0.00041306	0.000296807	0.000209438	0.000221644	0.000230015	1468.73	24.3671	0.000204936	0.00022556	0.000453986	0.000195879	0.000259047	0.000417099
YES	MTYamide peptide [NPLP1 (MTY)]	[M+H]+	1471.77	1471.79	15.6849	0.00193639	0.00169403	0.00173055	0.000602308	0.00125561	0.000911296	1471.79	10.6858	0.00213186	0.0018255	0.00204306	0.0006127	0.00111487	0.00197996
YES	CAP-3 (CAPA-3)	[M+H]+	1534.8	1531.8	0.118463	0.000481463	0.00175387	0.000147895	0.000395716	0.00151413	0.000139033	1531.82	5.16789	0.000791156	0.000483069	0.000282742	0.000560487	0.000373932	0.000368846
YES	NPLP1-4 [NPLP1 (VQQ)]	[M+H]+	1534.83	1534.83	10.5609	0.000413162	0.000316746	0.000266345	0.000171568	0.000100775	0.000176163	1534.81	1.20873	0.000477201	0.000208918	0.000342	0.000271802	0.00013746	0.000395397
	Drostatin-B3 (Ast-B3)	[M+H]+	1603.84	1603.85	44.3077	0.000285234	0.000234895	0.000263143	0.000161182	0.000155492	0.00015902	1603.84	2.65718	0.000255565	0.000841669	0.000230611	0.000109662	0.000709841	0.000239815
YES	IPNamide [NPLP1 (IPN)]	[M+H]+	1653.91	1653.89	12.8734	0.00330292	0.00286485	0.00253952	0.00115269	0.00229665	0.00137728	1653.92	5.16789	0.00377613	0.00290176	0.00294654	0.00104549	0.00172124	0.0028165
	Drosulfakinin-2 (DSK-2)	[M+H]+	1658.66	1658.68	8.59987	0.000370813	0.00044823	0.000227527	0.000272689	0.000265046	0.000211381	1658.68	1.60518	0.000311402	0.000340451	0.00023963	0.00015397	0.000261436	0.000486002
				1698.89	5.29997	0.00141408	0.00123937	0.000828898	0.00059007	0.000713459	0.000599233	1698.9	1.90367	0.00174593	0.00148089	0.000837769	0.00083242	0.00102227	0.000884736
				1722.94	2.78534	0.000209953	0.000202911	0.000104011	0.000334431	9.5206e-05	5.94957e-05	1722.95	1.22227	0.000164289	0.000166254	6.74622e-05	0.000115795	8.12253e-05	2.09635e-05
	Leucokinin (DLK)	[M+H]+	1741.96	1741.95	0.0259882	0.000149713	4.85988e-05	7.69824e-05	6.11686e-05	1.89783e-05	3.53807e-05	1741.93	2.0586	0.000173618	8.58658e-05	6.17604e-05	0.000110122	6.51964e-05	2.76669e-05
				1904.86	23.317	9.53172e-05	0.000123385	8.29829e-05	9.81318e-05	7.1145e-05	5.76497e-05	1904.87	14.7935	0.000116257	0.000127439	7.0801e-05	0.000108765	0.000122391	8.7556e-05
				1922.9	37.1512	0.000277213	0.000310936	0.000247743	0.000246863	0.000197629	0.000162864	1921.86	19.1174	0.000563438	0.000510998	0.000323706	0.000463463	0.000498969	0.000372409
YES	Neuropeptide PDF	[M+H]+	1972.02	1972.01	0.00169685	0.000280863	7.0077e-06	0.00104696	0.000295848	5.71365e-06	0.000438941	1972.02	0.00974558	0.000263293	9.91301e-06	0.00169446	0.000351772	5.23901e-06	0.00149575
YES	NPLP1-3 [QRAamide]	[M+H]+	1991.04	1991.05	36.4443	0.000781458	0.000763715	0.000651394	0.000303227	0.000493817	0.000414408	1991.03	14.2447	0.000883364	0.000927081	0.000631935	0.000467278	0.000697026	0.000551742
	Neuropeptide PDF	[M+K]+	2009.97	2009.99	0.00138443	0.000130482	6.67184e-06	0.000587511	0.000106824	6.35275e-06	0.000222146	2009.97	0.0043381	0.000112238	2.15473e-05	0.000771967	0.000112922	1.32773e-05	0.000535142
				2084.05	8.19528	0.000181419	0.000189355	0.000123362	7.24877e-05	0.00010168	9.67148e-05	2084.04	0.649802	0.000213149	0.000214722	9.49374e-05	0.000118179	0.000159549	0.000101403
YES	NPLP1-2 [NPLP1 (DPK)]	[M+H]+	2094.09	2094.09	2.008	0.00176295	0.000569565	0.00146853	0.000803109	0.000731344	0.000973634	2094.09	0.0368957	0.00254231	0.000243961	0.00193086	0.000972502	0.000448106	0.00206827
				2120.12	1.27678	0.000435691	0.00131839	0.00044267	0.000138971	0.000863551	0.000253458	2121.1	0.0451505	0.000404887	0.00204932	0.000409902	0.000168411	0.00153112	0.000291279
				2141.08	3.36028	0.000957779	0.000822379	0.000468938	0.000592769	0.000600714	0.000427568	2141.08	1.12269	0.00121299	0.000947646	0.000466537	0.00075042	0.000839584	0.000432934
	CAP Propeptide 3	[M+H]+	2176.19	2176.22	0.101609	0.000187268	0.000946632	0.000151137	0.000157852	0.00046239	0.000113112	2176.19	42.3723	0.000397184	0.00073423	0.000539257	0.00023312	0.00136141	0.000627909
				2200.08	34.3516	0.000105894	9.44219e-05	7.69653e-05	5.24834e-05	2.68648e-05	4.91036e-05	2200.06	2.21183	0.000121063	0.000156233	6.62786e-05	5.20122e-05	0.000104545	5.1565e-05
												2221.09	0.013983	0.000101466	8.13364e-05	8.65658e-06	8.74658e-05	4.87654e-05	3.61777e-06
YES	NPLP1-3 [NPLP1 (GAE)]	[M+H]+	2249.13	2249.12	51.5331	0.000639673	0.000714775	0.000699247	0.000367349	0.000699279	0.000535505	2249.14	10.8149	0.000990313	0.00069336	0.000899526	0.000415509	0.000393547	0.00104144
				2303.27	0.884355	6.4528e-05	0.000101658	8.59363e-05	1.8166e-05	2.62798e-05	2.34276e-05	2303.22	6.37061	7.16468e-05	0.000133481	9.04162e-05	3.58373e-05	6.36851e-05	5.37904e-05
												2401.31	0.0193922	5.3529e-05	0.000193677	2.13488e-05	3.08047e-05	9.46378e-05	2.31474e-05
												2410.28	1.5178	0.000189787	0.000112904	6.86327e-05	9.93501e-05	8.51232e-05	7.0773e-05
				2427.3	30.5371	7.5621e-05	5.43116e-05	0.000121022	6.9429e-05	5.87447e-05	0.00016944	2427.27	1.8352	0.000135594	0.00064686	0.000201895	0.000161728	0.000602804	0.000281125
				2601.48	18.9495	7.82406e-05	6.63248e-05	0.000122732	6.26662e-05	3.70703e-05	9.60216e-05	2601.48	52.1724	0.000153927	0.000143773	0.000214486	8.17188e-05	6.35356e-05	0.000252448

## Sheet: Table S2 - Corr ID'd Masses
					Replicate 1				Replicate 2
MS/MS	Peptide	Ion	Theoretical	Replicate 1	Means			Replicate 2	Means
Confirmed?	Name	Observed	m/z	m/z	WT	PDF-null	PDF overexpressing	m/z	WT	PDF-null	PDF overexpressing
YES	PDNFMRFamide	[M+H]+	925.436	925.485	0.0016561	0.000946928	0.000798466	925.477	0.00130602	0.000931012	0.000718567
YES	RLRF peptide 2	[M+H]+	974.589	974.592	0.00714332	0.00593204	0.00320464	974.592	0.00693064	0.00406854	0.00317335
YES	DPKQDFMRFamide (FMRFamide 2)	[M+H]+	1182.57	1182.58	0.00202516	0.001915	0.00103453	1182.58	0.00234534	0.00132635	0.00176841
YES	Dromyosuppressin (TDVDHVFLRFamide)	[M+H]+	1247.65	1247.67	0.0090919	0.00825399	0.00268034	1247.64	0.00831681	0.00449985	0.00378567
YES	SIFamide (IFa-1)	[M+H]+	1395.75	1395.75	0.00152174	0.00100218	0.00140821	1395.74	0.00171012	0.00125813	0.00116993
YES	CAP-3AA2-AA15	[M+H]+	1430.75	1430.75	0.00376356	0.00547521	0.00334636	1430.74	0.00263093	0.00306164	0.00570191
YES	MTYamide peptide [NPLP1 (MTY)]	[M+H]+	1471.77	1471.79	0.00193639	0.00169403	0.00173055	1471.79	0.00213186	0.0018255	0.00204306
YES	CAP-3 (CAPA-3)	[M+H]+	1534.8	1531.8	0.000481463	0.00175387	0.000147895	1531.82	0.000791156	0.000483069	0.000282742
YES	NPLP1-4 [NPLP1 (VQQ)]	[M+H]+	1534.83	1534.83	0.000413162	0.000316746	0.000266345	1534.81	0.000477201	0.000208918	0.000342
YES	IPNamide [NPLP1 (IPN)]	[M+H]+	1653.91	1653.89	0.00330292	0.00286485	0.00253952	1653.92	0.00377613	0.00290176	0.00294654
YES	Neuropeptide PDF	[M+H]+	1972.02	1972.01	0.000280863	7.0077e-06	0.00104696	1972.02	0.000263293	9.91301e-06	0.00169446
YES	NPLP1-3 [QRAamide]	[M+H]+	1991.04	1991.05	0.000781458	0.000763715	0.000651394	1991.03	0.000883364	0.000927081	0.000631935
YES	NPLP1-2 [NPLP1 (DPK)]	[M+H]+	2094.09	2094.09	0.00176295	0.000569565	0.00146853	2094.09	0.00254231	0.000243961	0.00193086
YES	NPLP1-3 [NPLP1 (GAE)]	[M+H]+	2249.13	2249.12	0.000639673	0.000714775	0.000699247	2249.14	0.000990313	0.00069336	0.000899526
		Correlation (R) between replicates:			0.984394	0.945712	0.933367		0.984394	0.945712	0.933367
		R2 between replicates:			0.969032	0.89437	0.871174		0.969032	0.89437	0.871174

## Sheet: Table S3 - Corr All Masses
					Replicate 1				Replicate 2
MS/MS	Peptide	Ion	Theoretical	Replicate 1	Means			Replicate 2	Means
Confirmed?	Name	Observed	m/z	m/z	WT	PDF-null	PDF overexpressing	m/z	WT	PDF-null	PDF overexpressing
YES	PDNFMRFamide	[M+H]+	925.436	925.485	0.0016561	0.000946928	0.000798466	925.477	0.00130602	0.000931012	0.000718567
	TK-3 (dTK-3, APTGFTGMRamide)	[M+H]+	936.463	936.466	0.000320683	0.000188946	0.000231258	936.46	0.000181824	0.000130119	0.000142942
	TK-2 (dTK-2, APLAFVGLRamide)	[M+H]+	942.584	942.586	0.00351085	0.00192613	0.00173028	942.581	0.00219762	0.00210435	0.00297917
YES	RLRF peptide 2	[M+H]+	974.589	974.592	0.00714332	0.00593204	0.00320464	974.592	0.00693064	0.00406854	0.00317335
	sNPF-3 (KPQRLRWamide)	[M+H]+	982.606	982.621	0.00266296	0.0026667	0.00137527	982.622	0.00289937	0.00191036	0.0013298
	RLRF peptide 2	[M+Na]+	996.572	996.554	0.000274007	0.000311556	0.000192009	996.557	0.000306315	0.000144235	0.000175405
				1012.54	0.000414236	0.000409931	0.000218272	1012.55	0.000423364	0.000254999	0.000224809
	CAP-2 (CAPA-2)	[M+H]+	1015.6	1015.6	0.000471979	0.000392354	0.000168337	1015.61	0.000499836	0.000225454	0.000181729
				1023.56	0.000186481	0.000208713	0.000113558	1023.56	0.000212992	0.000134885	0.000101707
	TPAEDFMRFamide (FMRFamide 7)	[M+H]+	1112.52	1112.52	0.00093506	0.000699648	0.000456491	1112.54	0.000876583	0.000549671	0.000649255
				1151.62	0.00104394	0.000767709	0.000545135	1151.64	0.00101421	0.000527036	0.000400609
	AKH Peptide (+ C-term GK)	[M+H]+	1161.56	1161.55	0.000371173	0.00100996	4.60636e-05	1161.55	0.000598411	5.11356e-05	0.000507453
YES	DPKQDFMRFamide (FMRFamide 2)	[M+H]+	1182.57	1182.58	0.00202516	0.001915	0.00103453	1182.58	0.00234534	0.00132635	0.00176841
	Drosulfakinin-1 (DSK-1)	[M+H]+	1186.51	1186.54	0.00054837	0.000530601	0.000273142	1186.54	0.000406104	0.000399361	0.000279683
				1203.6	0.000398336	0.000306265	0.000161776	1203.6	0.00043186	0.00015072	0.000196435
YES	Dromyosuppressin (TDVDHVFLRFamide)	[M+H]+	1247.65	1247.67	0.0090919	0.00825399	0.00268034	1247.64	0.00831681	0.00449985	0.00378567
	Drostatin-4 (Ast-A4)	[M+H]+	1276.68	1276.69	0.00142678	0.00110311	0.00076152	1276.7	0.00118481	0.000959738	0.000613515
				1282.67	0.000423641	0.000237093	0.000222211	1282.68	0.000523435	0.000228763	0.000192951
				1285.62	0.000417795	0.00040683	0.00014881	1285.63	0.000412141	0.00023662	0.000168376
	CAP-1 (CAPA-1)	[M+H]+	1294.67	1294.69	0.000561281	0.000689749	0.000140646	1294.67	0.000928643	0.000458934	0.00031869
	RLPF peptide 1	[M+H]+	1329.79	1329.79	0.000297569	0.000313381	0.000147617	1329.78	0.000362639	0.000177607	0.000134215
	Corazonin (Crz Peptide)	[M+H]+	1369.63	1369.65	0.0020158	0.00236311	0.000509288	1369.64	0.00294054	0.000588874	0.000296486
YES	SIFamide (IFa-1)	[M+H]+	1395.75	1395.75	0.00152174	0.00100218	0.00140821	1395.74	0.00171012	0.00125813	0.00116993
				1410.73	0.000236384	0.00012213	0.000136594	1410.72	0.000343623	0.000177882	0.000156328
	NAP peptide (+ C-term K) [NPLP1 (APK)]	[M+H]+	1423.83	1423.8	0.000342598	0.000155195	0.000227188	1423.83	0.000363734	0.00014998	0.000291495
YES	CAP-3AA2-AA15	[M+H]+	1430.75	1430.75	0.00376356	0.00547521	0.00334636	1430.74	0.00263093	0.00306164	0.00570191
	CAP-3AA2-AA15	[M+Na]+	1452.74	1452.74	0.000131857	0.000248783	0.000174536	1452.75	8.87276e-05	9.13849e-05	0.0002835
				1468.73	0.000272664	0.00041306	0.000296807	1468.73	0.000204936	0.00022556	0.000453986
YES	MTYamide peptide [NPLP1 (MTY)]	[M+H]+	1471.77	1471.79	0.00193639	0.00169403	0.00173055	1471.79	0.00213186	0.0018255	0.00204306
YES	CAP-3 (CAPA-3)	[M+H]+	1534.8	1531.8	0.000481463	0.00175387	0.000147895	1531.82	0.000791156	0.000483069	0.000282742
YES	NPLP1-4 [NPLP1 (VQQ)]	[M+H]+	1534.83	1534.83	0.000413162	0.000316746	0.000266345	1534.81	0.000477201	0.000208918	0.000342
	Drostatin-B3 (Ast-B3)	[M+H]+	1603.84	1603.85	0.000285234	0.000234895	0.000263143	1603.84	0.000255565	0.000841669	0.000230611
YES	IPNamide [NPLP1 (IPN)]	[M+H]+	1653.91	1653.89	0.00330292	0.00286485	0.00253952	1653.92	0.00377613	0.00290176	0.00294654
	Drosulfakinin-2 (DSK-2)	[M+H]+	1658.66	1658.68	0.000370813	0.00044823	0.000227527	1658.68	0.000311402	0.000340451	0.00023963
				1698.89	0.00141408	0.00123937	0.000828898	1698.9	0.00174593	0.00148089	0.000837769
				1722.94	0.000209953	0.000202911	0.000104011	1722.95	0.000164289	0.000166254	6.74622e-05
	Leucokinin (DLK)	[M+H]+	1741.96	1741.95	0.000149713	4.85988e-05	7.69824e-05	1741.93	0.000173618	8.58658e-05	6.17604e-05
				1904.86	9.53172e-05	0.000123385	8.29829e-05	1904.87	0.000116257	0.000127439	7.0801e-05
				1922.9	0.000277213	0.000310936	0.000247743	1921.86	0.000563438	0.000510998	0.000323706
YES	Neuropeptide PDF	[M+H]+	1972.02	1972.01	0.000280863	7.0077e-06	0.00104696	1972.02	0.000263293	9.91301e-06	0.00169446
YES	NPLP1-3 [QRAamide]	[M+H]+	1991.04	1991.05	0.000781458	0.000763715	0.000651394	1991.03	0.000883364	0.000927081	0.000631935
	Neuropeptide PDF	[M+K]+	2009.97	2009.99	0.000130482	6.67184e-06	0.000587511	2009.97	0.000112238	2.15473e-05	0.000771967
				2084.05	0.000181419	0.000189355	0.000123362	2084.04	0.000213149	0.000214722	9.49374e-05
YES	NPLP1-2 [NPLP1 (DPK)]	[M+H]+	2094.09	2094.09	0.00176295	0.000569565	0.00146853	2094.09	0.00254231	0.000243961	0.00193086
				2120.12	0.000435691	0.00131839	0.00044267	2121.1	0.000404887	0.00204932	0.000409902
				2141.08	0.000957779	0.000822379	0.000468938	2141.08	0.00121299	0.000947646	0.000466537
	CAP Propeptide 3	[M+H]+	2176.19	2176.22	0.000187268	0.000946632	0.000151137	2176.19	0.000397184	0.00073423	0.000539257
				2200.08	0.000105894	9.44219e-05	7.69653e-05	2200.06	0.000121063	0.000156233	6.62786e-05
YES	NPLP1-3 [NPLP1 (GAE)]	[M+H]+	2249.13	2249.12	0.000639673	0.000714775	0.000699247	2249.14	0.000990313	0.00069336	0.000899526
				2303.27	6.4528e-05	0.000101658	8.59363e-05	2303.22	7.16468e-05	0.000133481	9.04162e-05
				2427.3	7.5621e-05	5.43116e-05	0.000121022	2427.27	0.000135594	0.00064686	0.000201895
				2601.48	7.82406e-05	6.63248e-05	0.000122732	2601.48	0.000153927	0.000143773	0.000214486
		Correlation (R) between replicates:			0.9783	0.920858	0.955836		0.9783	0.920858	0.955836
		R2 between replicates:			0.957071	0.84798	0.913623		0.957071	0.84798	0.913623

## Sheet: Table S4 - PDF Adduct Corr
	Replicate 1				Replicate 2
Sample	[M+H]+	[M+K]+		Sample	[M+H]+	[M+K]+
WT 1	0.000102573	0.000120336		WT 1	0.00017629	6.13883e-05
WT 2	9.06247e-05	3.79674e-05		WT 2	0.00116137	0.000388199
WT 3	2.03735e-05	4.95612e-06		WT 3	6.22168e-05	4.08106e-05
WT 4	0.000134207	6.13181e-05		WT 4	0.000282896	0.000114398
WT 5	0.000387772	0.000211043		WT 5	6.1099e-05	4.47356e-05
WT 6	0.000245929	8.10391e-05		WT 6	0.000290747	0.000148009
WT 7	0.00029447	0.000196406		WT 7	6.52049e-06	1.71175e-05
WT 8	0.00104796	0.000371806		WT 8	0.000101703	5.99322e-05
WT 9	0.000128008	0.000133867		WT 9	0.000226791	0.000135552
WT 10	0.000356714	8.60833e-05		PDF-null 1	1.60923e-05	1.96595e-05
PDF-null 1	2.59615e-06	5.84113e-06		PDF-null 2	3.72707e-06	2.38485e-05
PDF-null 2	7.4836e-06	3.98002e-06		PDF-null 3	1.4294e-05	1.068e-05
PDF-null 3	5.22718e-06	9.82992e-06		PDF-null 4	3.12442e-06	7.30473e-06
PDF-null 4	8.23895e-06	-4.12483e-07		PDF-null 5	1.29051e-05	4.66198e-05
PDF-null 5	5.52261e-06	4.44138e-06		PDF-null 6	6.9939e-06	2.84022e-05
PDF-null 6	1.28998e-06	1.9329e-05		PDF-null 7	1.22542e-05	1.43165e-05
PDF-null 7	1.86954e-05	3.69385e-06		PDF overexpressing 1	0.00140235	0.000722672
PDF overexpressing 1	0.000403098	0.000405008		PDF overexpressing 2	0.00279591	0.0014166
PDF overexpressing 2	0.00181333	0.000698625		PDF overexpressing 3	0.00280063	0.00111248
PDF overexpressing 3	0.0014256	0.000392668		PDF overexpressing 4	0.000590735	0.00040907
PDF overexpressing 4	0.0011827	0.00101756		PDF overexpressing 5	0.00476954	0.00174234
PDF overexpressing 5	0.00062245	0.000417582		PDF overexpressing 6	0.000107083	0.000174028
PDF overexpressing 6	0.000823515	0.000829075		PDF overexpressing 7	0.00141825	0.000523628
PDF overexpressing 7	0.001189	0.000536972		PDF overexpressing 8	0.000854166	0.000527382
PDF overexpressing 8	0.000737746	0.00039668		PDF overexpressing 9	0.000511468	0.000319494
PDF overexpressing 9	0.00122517	0.000593431
				Overall correlation	0.960412
Overall correlation (R2)	0.720129
				Correlation within WT (R2)	0.972123
Correlation within WT (R2)	0.801988			Correlation within PDF-null (R2)	0.0215436
Correlation within PDF-null (R2)	0.282849			Correlation within PDF overexpressing (R2)	0.950855
Correlation within PDF overexpressing (R2)	0.109645
